# Supplementary material for: Estimation of non-constant variance in isothermal titration calorimetry using an ITC measurement model
Source: PLoS One. 2020 Dec 30;15(12):e0244739. doi: 10.1371/journal.pone.0244739 (PMC7773272; doi:10.1371/journal.pone.0244739)
Supplement: S3 File — (IPYNB) [file pone.0244739.s003.ipynb]

# %% [markdown]
# Supporting Information S3: code for ITC measurement model and heat variance estimation

# %% [code]
# Paper Information
#
# Estimation of non-constant variance in isothermal titration calorimetry using an ITC measurement model
#
# Xiujie Ge1,2, Lan Chen1, Dexing Li1,*, Renxiao Liu1, Guanglu Ge1,*
#
# 1 CAS Key Laboratory of Standardization and Measurement for Nanotechnology, CAS Center for Excellence in Nanoscience, National Center for Nanoscience and Technology, Beijing, P. R. China
# 2 University of Chinese Academy of Sciences, Beijing, P. R. China
#
# # Corresponding author 
# E-mail: lidx@nanoctr.cn(DL); gegl@nanoctr.cn(GG)

# %% [code]
# Python 3.6
import numpy as np
import matplotlib.pyplot as plt
import scipy.optimize as spo

# Please refer to the main text of the paper for detials

# Optimized ITC error evaluation protocol based on 4 groups of titrations
def itc_error_evaluation(Qev, Sev, Sev_sd, Vev): 
    
    # Input:
    # Qev              Mean array of the heat of 4 groups of titrations
    # Sev              Sample standard deviation array of Qev
    # Sev_sd           Standard deviation array of the sample standard deviation, Sev
    # Vev              Injection volume array of the 4 groups of titrations
    
    # Output:
    # vpb              Error parameter array (v,p,b)
    # vpb_sd           Error parameter standard deviation array
    
    
    # Standard deviation function
    def std_function(Q, v, p, b, V):
        return np.sqrt(V*b**2 + (p*Q)**2 + (v*Q/V)**2)

    # Weighted least squares fitting
    popt, pcov = spo.curve_fit(lambda Q,v,p,b: std_function(Q,v,p,b,V=Vev), Qev, Sev, 
                               p0=(0.02,0.003,0.2), sigma=Sev_sd, absolute_sigma=True,
                               bounds=([0,0,0], np.inf))
    
    vpb    = popt     
    vpb_sd = np.sqrt(np.diag(pcov))

    return vpb, vpb_sd

# ITC reaction heat model consists of an instantaneous injection model and an independent binding model
def itc_reaction_heat(tt, td, pR, Vinj, Vc):

    # Input:
    # tt   (mM)     Titrant solution concentration
    # td   (mM)     Titrand solution concentration
    # pR            Thermodynamic parameters of titration reaction (H,Ka,n)
    # Vinj (μL)     Injection volume array
    # Vc   (μL)     Reaction cell volume

    # Output:
    # Q    (μJ)     Reaction heat array

    M = Vinj.size   # Injection numbers                                         
    S = np.zeros(M)                                         
    C = np.zeros(M)                                         
    # molarity of titrant/titrand after the ith injection
    cell_molarity = lambda Ci_1, Vi, Vc: Ci_1*(1 - Vi/Vc)                
    syr_molarity  = lambda C0, Ci_1, Vi, Vc: Ci_1*(1 - Vi/Vc) + C0*Vi/Vc 
    # NO.1 
    S[0] = syr_molarity(tt, 0, Vinj[0], Vc)    
    C[0] = cell_molarity(td, Vinj[0], Vc)
    # NO.2 - End
    for x in range(1, M):
        S[x] = syr_molarity(tt, S[x-1], Vinj[x], Vc)
        C[x] = cell_molarity(C[x-1], Vinj[x], Vc)    
    S = S*1e-3      # mol/L
    C = C*1e-3      # mol/L
    
    H, Ka, n = pR   # J/mol, M^-1, 1
    b = -1 - S/(n*C) - 1/(n*Ka*C)
    c = S/(n*C)
    alpha = (-b - np.sqrt(b**2 - 4*c))/2
    bound = n*C*alpha 
    bound_init = np.hstack((np.array([0]), bound[:-1]))  
    Q = (bound*Vc - bound_init*(Vc - Vinj))*H
    
    return Q 

# ITC measurement model (heat + noise) and error propagation by Monte Carlo method
def itc_measurement_model(N, e0, pR, eR, tt, td, eS, Qb, Vinj, Vc):
    
    # Input:
    # N                Sampling size
    # e0               Basic error parameters (v,p,b)
    # pR               Theoretical values of thermodynamic parameters (H,Ka,n)
    # eR               Standard deviations of thermodynamic parameters (H_sd,Ka_sd,n_sd)
    # tt   (mM)        Titrant solution concentration
    # td   (mM)        Titrand solution concentration
    # eS   (mM)        Standard deviations of solution concentration（tt_sd,td_sd）
    # Qb   (μJ)        Background heat array
    # Vinj (μL)        Injection volume array
    # Vc   (μL)        Reaction cell volume
    
    # Output:
    # Q0               Theoretical heat array
    # Q_sd             Heat standard deviation array
    # QS               Simulated sampling 2D array of heat
    
    V_sd, Ep_sd, Eb_sd = e0
    H,    Ka,    n    = pR
    H_sd, Ka_sd, n_sd = eR
    tt_sd, td_sd = eS

    N = int(N)
    M = Vinj.size                                   # Injection numbers
    Vinj_S = np.random.normal(Vinj,  V_sd, (N, M))  # sampling Vinj
    Ep_S   = np.random.normal(   0, Ep_sd, (N, M))  # sampling Ep
    Eb_S   = np.random.normal(   0, Eb_sd, (N, M))  # sampling Eb
    H_S  = np.random.normal(H,   H_sd, N)           # sampling H,  depending on the material system
    Ka_S = np.random.normal(Ka, Ka_sd, N)           # sampling Ka, depending on the material system
    n_S  = np.random.normal(n,   n_sd, N)           # sampling n,  depending on the material system
    tt_S = np.random.normal(tt, tt_sd, N)           # sampling titrant 
    td_S = np.random.normal(td, td_sd, N)           # sampling titrand
    
    Q0 = itc_reaction_heat(tt, td, pR, Vinj, Vc)
    QS = np.zeros((N, M))
    for x in range(N): 
        QS[x,:] = itc_reaction_heat(tt_S[x], td_S[x], (H_S[x],Ka_S[x],n_S[x]), 
                                          Vinj_S[x,:], Vc)
        QS[x,:] = (QS[x,:] + Qb)*(1 + Ep_S[x,:]) + Eb_S[x,:]*np.sqrt(Vinj_S[x,:])
    
    Q_sd = np.std(QS, ddof=1, axis=0)
    
    return Q0, Q_sd, QS


# %% [markdown]
## Examples

# %% [code]
# 1 Basic error evaluation

# Step 1.1 Collect the heat (Qev) of 4 groups of titrations
#
# The following experimental data are taken from our previous work:
#   Xiujie Ge, Dexing Li, Lan Chen, Renxiao Liu, Guanglu Ge, A practical method to evaluate major 
#   statistical errors in isothermal titration calorimetry, Thermochim. Acta 689 (2020) 178626.
# Please refer to the paper for experimental details
#
# Water ( 10 μL) titration, marked as Qev0
Qev0_0 = np.array([-10.983,-11.810,-11.364,-11.659,-11.771,-11.153,-11.670,-11.053,-11.891,-11.087,
                   -10.083,-11.355,-11.761,-10.945,-11.116,-11.522,-11.367,-11.619,-11.509,-11.152,
                   -12.237,-9.977,-12.527,-10.974])
Qev0_1 = np.array([-12.160,-13.073,-12.307,-12.396,-12.713,-11.618,-12.474,-11.545,-11.499,-12.217,
                   -11.660,-11.613,-11.575,-11.864,-10.900,-11.833,-11.091,-11.207,-11.839,-11.232,
                   -12.239,-11.685,-11.384,-11.319])
Qev0_2 = np.array([-12.050,-11.555,-12.821,-11.163,-11.881,-12.628,-11.603,-11.664,-11.868,-12.414,
                   -11.420,-11.647])
'''
# 4mM
# CaCl2 - EDTA ( 4 μL) saturated titration, marked as Qev1
Qev1_0 = np.array([-764.61,-774.88,-775.89,-778.28,-773.67,-773.18,-773.46,-776.51,-777.39,-777.77,
                   -773.76,-777.23,-773.05,-771.88,-776.65,-776.72,-771.27,-773.28,-779.20,-771.65,
                   -775.89,-774.16,-771.00,-772.66,-767.51,-778.00,-778.41,-780.48,-774.75,-777.48,
                   -773.71,-768.17,-774.95,-783.29,-774.91,-772.44,-764.65,-773.92,-787.32,-778.23,
                   -772.38,-773.15,-768.07,-771.51,-774.84,-776.55,-773.06,-775.41,-765.47,-781.72,
                   -781.25,-776.73,-772.26,-776.93,-779.35,-777.38,-778.96,-779.03,-759.94,-781.63])
# CaCl2 - EDTA ( 10 μL) saturated titration, marked as Qev2
Qev2_0 = np.array([-1925.94,-1921.97,-1924.31,-1925.77,-1924.76,-1927.37,-1919.78,-1924.49,-1919.49,-1918.27,
                   -1919.25,-1919.28,-1923.42,-1904.32,-1925.01,-1908.64,-1927.34,-1912.66,-1927.55,-1917.54,
                   -1923.28,-1909.45,-1911.75,-1901.26])
Qev2_1 = np.array([-1919.55,-1920.93,-1924.03,-1924.41,-1926.47,-1923.04,-1921.02,-1921.85,-1910.36,-1907.18,
                   -1916.15,-1914.91,-1925.44,-1914.29,-1919.23,-1921.56,-1916.83,-1924.67,-1922.50,-1918.74,
                   -1917.70,-1914.01,-1913.14,-1902.00])
Qev2_2 = np.array([-1928.23,-1921.70,-1923.16,-1924.59,-1927.36,-1923.83,-1930.15,-1913.23,-1920.90,-1921.99,
                   -1906.45,-1919.98])
# CaCl2 - EDTA ( 16 μL) saturated titration, marked as Qev3
Qev3_0 = np.array([-2982.25,-2986.59,-2973.25,-2977.28,-2998.39,-2969.26,-2983.65,-2984.89,-2979.25,-2959.18,
                   -2981.61,-2992.68,-2986.67,-2993.32,-2967.86])
Qev3_1 = np.array([-3004.57,-3004.13,-2991.13,-2992.36,-2991.01,-2971.81,-2990.88,-2991.57,-2970.90,-2994.99,
                   -2994.96,-2983.42,-3003.97,-3000.21,-2967.35])
Qev3_2 = np.array([-2990.44,-2985.67,-2983.59,-2982.91,-2982.76,-2976.15,-2986.00,-2995.41,-2980.02,-2992.15,
                   -2988.00,-2979.06,-2989.19,-2990.98,-2960.57])
Qev3_3 = np.array([-3007.64,-3001.87,-2999.78,-3006.18,-3007.80,-2989.74,-3010.36,-3014.77,-2989.42,-3007.39,
                   -3008.28,-2995.73,-3007.44,-3006.49,-2974.77])
'''

# 6 mM
# CaCl2 - EDTA ( 4 μL) saturated titration, marked as Qev1
Qev1_0 = np.array([-1107.285040,-1118.480991,-1118.842387,-1128.315336,-1115.110553,-1119.817785,
                   -1117.400924,-1122.050872,-1135.000695,-1121.789560,-1100.417180,-1107.356444,
                   -1122.038546,-1119.579182,-1124.148698,-1115.718371,-1120.056669,-1106.808719,
                   -1113.155136,-1125.017354,-1115.525664,-1135.682796,-1114.968838,-1110.544554,
                   -1113.696883,-1117.286393,-1120.130859,-1114.624145,-1127.981113,-1108.233593,
                   -1115.156810,-1111.213725,-1121.510928,-1125.226329,-1119.973020,-1109.878680,
                   -1114.451967,-1117.320545,-1126.703020,-1118.895326,-1116.920094,-1115.122335,
                   -1113.587069,-1124.784840,-1124.861219,-1118.717952,-1121.325380,-1114.824033,
                   -1113.196176,-1122.260968,-1121.432212,-1124.095320,-1118.860939,-1115.617032,
                   -1117.113222,-1118.557090,-1128.445200,-1129.058976,-1116.829243,-1102.752996])
# CaCl2 - EDTA ( 10 μL) saturated titration, marked as Qev2
Qev2_0 = np.array([-2651.534250,-2680.219991,-2674.467198,-2684.142879,-2686.065769,-2659.073066,
                   -2679.792494,-2668.046821,-2670.040257,-2667.250039,-2698.941788,-2666.673424,
                   -2689.215161,-2676.247308,-2672.519300,-2686.831769,-2690.928109,-2677.618415,
                   -2678.986651,-2668.450598,-2675.410443,-2687.156778,-2659.340903,-2655.452452])
Qev2_1 = np.array([-2675.781777,-2693.149368,-2685.823304,-2682.144036,-2699.305947,-2685.936481,
                   -2680.463885,-2689.205920,-2679.982986,-2679.731827,-2682.836600,-2673.976476,
                   -2698.618861,-2682.685005,-2674.115110,-2687.205333,-2672.575871,-2681.315379,
                   -2682.941998,-2683.311831,-2683.179841,-2671.828398,-2672.723138,-2648.881050])
Qev2_2 = np.array([-2707.741632,-2697.264228,-2702.656569,-2682.565472,-2706.844434,-2710.210001,
                   -2713.557025,-2700.279048,-2693.683450,-2706.295500,-2698.910671,-2690.191708])
# CaCl2 - EDTA ( 16 μL) saturated titration, marked as Qev3
Qev3_0 = np.array([-4113.387640,-4122.275911,-4096.954586,-4111.190916,-4131.120208,-4077.398104,
                   -4090.091772,-4150.492127,-4097.624788,-4120.934071,-4123.524076,-4119.646399,
                   -4112.829852,-4120.442402,-4102.432667])
Qev3_1 = np.array([-4142.540006,-4126.839202,-4143.910585,-4148.969339,-4142.803635,-4116.067872,
                   -4144.096959,-4153.500622,-4126.369789,-4124.382953,-4126.082448,-4111.979537,
                   -4117.856859,-4133.811353,-4104.965159])
Qev3_2 = np.array([-4147.067653,-4146.834195,-4142.447108,-4138.341364,-4144.681310,-4121.902987,
                   -4145.559346,-4155.949593,-4134.011688,-4163.181903,-4146.140784,-4122.879608,
                   -4150.868548,-4165.254073,-4141.343042])
Qev3_3 = np.array([-4164.435161,-4153.524756,-4149.709849,-4152.952280,-4145.813703,-4143.026541,
                   -4134.155433,-4142.408486,-4140.489704,-4149.211788,-4146.963973,-4145.146005,
                   -4135.939195,-4143.411400,-4114.950197])

# Step 1.2 Get descriptive statistics for the heat data
# heat mean
q0 = np.mean(np.hstack((Qev0_0,Qev0_1,Qev0_2)))
q1 = np.mean(Qev1_0[:60])
q2 = np.mean(np.hstack((Qev2_0,Qev2_1,Qev2_2)))
q3 = np.mean(np.hstack((Qev3_0,Qev3_1,Qev3_2,Qev3_3)))
# heat standard deviation
s0 = np.sqrt((np.var(Qev0_0, ddof=1)*(Qev0_0.size - 1)
            + np.var(Qev0_1, ddof=1)*(Qev0_1.size - 1) 
            + np.var(Qev0_2, ddof=1)*(Qev0_2.size - 1))/(Qev0_0.size + Qev0_1.size + Qev0_2.size - 3))
s1 = np.std(Qev1_0[:60], ddof=1)
s2 = np.sqrt((np.var(Qev2_0, ddof=1)*(Qev2_0.size - 1)
            + np.var(Qev2_1, ddof=1)*(Qev2_1.size - 1) 
            + np.var(Qev2_2, ddof=1)*(Qev2_2.size - 1))/(Qev2_0.size + Qev2_1.size + Qev2_2.size - 3))
s3 = np.sqrt((np.var(Qev3_0, ddof=1)*(Qev3_0.size - 1)
            + np.var(Qev3_1, ddof=1)*(Qev3_1.size - 1) 
            + np.var(Qev3_2, ddof=1)*(Qev3_2.size - 1)
            + np.var(Qev3_3, ddof=1)*(Qev3_3.size - 1))/(Qev3_0.size + Qev3_1.size + Qev3_2.size + Qev3_3.size - 4))

# Step 1.3 Fitting basic error parameters (v, p, b) with weight
Qev = np.array([q0, q1, q2, q3])
Sev = np.array([s0, s1, s2, s3])
# The standard deviation of the sample standard deviation: Var(S)=S**2/(2*(n-1)), here n=60
Sev_sd = Sev/np.sqrt(118)         # fitting weight
Vev = np.array([10, 4, 10, 16])   # injection volume

vpb, vpb_sd = itc_error_evaluation(Qev, Sev, Sev_sd, Vev)

print('The experimental conditions and descriptive statistics of the heat data:')
print('Titration system                    water:water  CaCl2:EDTA  CaCl2:EDTA  CaCl2:EDTA')
print('Injection volume                       %8.1f    %8.1f    %8.1f    %8.1f' %tuple(Vev))
print('Heat mean                              %8.2f    %8.2f    %8.2f    %8.2f' %tuple(Qev))
print('Heat standard deviation                %8.4f    %8.4f    %8.4f    %8.4f' %tuple(Sev))
print('Standard deviation of Sev              %8.4f    %8.4f    %8.4f    %8.4f' %tuple(Sev_sd))
print('\nThe results of the optimized error evaluation protocol:')
print('Error parameter names               v          p           b')
print('Error parameter values              %.5f     %.6f    %.4f ' %tuple(vpb))
print('Standard deviation of the values    %.5f     %.6f    %.4f ' %tuple(vpb_sd))

# %% [code]
# 2 Non-constant variance estimation (Fig 2A and 2B)

# Step 2.1 Set investigated parameters
N = 1e5
e0 = (0.0214, 0.00309, 0.177)
pR = [-40e3, 0, 1.]    # the 2nd parameter will be updated with Ka
Ka = np.array([1e3, 1e4, 1e5, 1e6, 1e7])    # M^-1
eR = (0, 0, 0)
tt = 6                                      # mM
td = 1                                      # mM
eS = (0, 0)
Vc = 943                                    # μL
Vinj = np.full(25, 10., dtype=float)

# Step 2.2 Sampling the heat with ITC measurement model
Q = []      # Theoretical titration heat
SDR = []    # Standard deviations of heat residual 
for x in Ka:
    pR[1] = x
    Q0, Q_sd, QS = itc_measurement_model(N, e0, pR, eR, tt, td, eS, 0, Vinj, Vc)
    Q.append(Q0)
    SDR.append(Q_sd)
    print('Ka = %.1e   %.d samples done.' %(x, N))
    
# Step 2.2 Plot the results
fig1, (ax1,ax2) = plt.subplots(1,2, figsize=(12,5), sharex=True) 
X = np.arange(1, Vinj.size+1)
ax1.set_xlabel('$Injection\ number$')
ax1.set_ylabel('$Heat\ (μJ)$')
ax2.set_xlabel('$Injection\ number$')
ax2.set_ylabel('$SDR\ (μJ)$')

ax1.plot(X,   Q[0], c='steelblue', linewidth=1.2, label='$K_a=1x10^3$')
ax1.plot(X,   Q[1], c='g',         linewidth=1.2, label='$K_a=1x10^4$')
ax1.plot(X,   Q[2], c='orange',    linewidth=1.2, label='$K_a=1x10^5$')
ax1.plot(X,   Q[3], c='purple',    linewidth=1.2, label='$K_a=1x10^6$')
ax1.plot(X,   Q[4], c='red',       linewidth=1.2, label='$K_a=1x10^7$')
ax1.legend(loc=4)
ax2.plot(X, SDR[0], c='steelblue', linewidth=1.2, label='$K_a=1x10^3$')
ax2.plot(X, SDR[1], c='g',         linewidth=1.2, label='$K_a=1x10^4$')
ax2.plot(X, SDR[2], c='orange',    linewidth=1.2, label='$K_a=1x10^5$')
ax2.plot(X, SDR[3], c='purple',    linewidth=1.2, label='$K_a=1x10^6$')
ax2.plot(X, SDR[4], c='red',       linewidth=1.2, label='$K_a=1x10^7$')
ax2.legend(loc=1)
plt.show()
